# Supplementary material for: Rapid cloning-free mutagenesis of new SARS-CoV-2 variants using a novel reverse genetics platform
Source: eLife. 2023 Nov 21;12:RP89035. doi: 10.7554/eLife.89035 (PMC10662946; doi:10.7554/eLife.89035)
Supplement: Figure 1—source data 1. [file elife-89035-fig1-data1.zip]

Archive with 10 entries (9 files):
- Figure 1-Source Data 1/
- Figure 1-Source Data 1/._.DS_Store
- Figure 1-Source Data 1/._Figure 1C_gel uncropped.tif
- Figure 1-Source Data 1/Figure 1-Source Data 1.pdf
- __MACOSX/Figure 1-Source Data 1/._Figure 1-Source Data 1.pdf
- Figure 1-Source Data 1/Figure 1C_gel uncropped.tif
- __MACOSX/Figure 1-Source Data 1/._Figure 1C_gel uncropped.tif
- Figure 1-Source Data 1/.DS_Store
- __MACOSX/Figure 1-Source Data 1/._.DS_Store
- Figure 1-Source Data 1/._Figure 1-Source Data 1.pdf
