# Supplementary material for: Rapid cloning-free mutagenesis of new SARS-CoV-2 variants using a novel reverse genetics platform
Source: eLife. 2023 Nov 21;12:RP89035. doi: 10.7554/eLife.89035 (PMC10662946; doi:10.7554/eLife.89035)
Supplement: Figure 4—source data 1. [file elife-89035-fig4-data1.zip]

Archive with 23 entries (22 files):
- Figure 4-Source Data 1/
- Figure 4-Source Data 1/Figure 4C_blot uncropped_a-ORF3a.tif
- __MACOSX/Figure 4-Source Data 1/._Figure 4C_blot uncropped_a-ORF3a.tif
- Figure 4-Source Data 1/Figure 4C_blot uncropped_a-b-ACT_2.tif
- Figure 4-Source Data 1/._Figure 4C_blot uncropped_a-ORF3a.tif
- Figure 4-Source Data 1/Figure 4C_blot uncropped_a-NSP2_1.tif
- __MACOSX/Figure 4-Source Data 1/._Figure 4C_blot uncropped_a-NSP2_1.tif
- Figure 4-Source Data 1/._Figure 4C_blot uncropped_a-NSP2_2.tif
- Figure 4-Source Data 1/._Figure 4C_blot uncropped_a-ORF8.tif
- Figure 4-Source Data 1/Figure 4-Source Data 1.pdf
- __MACOSX/Figure 4-Source Data 1/._Figure 4-Source Data 1.pdf
- Figure 4-Source Data 1/Figure 4C_blot uncropped_a-ORF8.tif
- __MACOSX/Figure 4-Source Data 1/._Figure 4C_blot uncropped_a-ORF8.tif
- Figure 4-Source Data 1/._Figure 4-Source Data 1.pdf
- Figure 4-Source Data 1/._Figure 4C_blot uncropped_a-FLAG.tif
- Figure 4-Source Data 1/._Figure 4C_blot uncropped_a-NSP2_1.tif
- Figure 4-Source Data 1/._Figure 4C_blot uncropped_a-b-ACT_1.tif
- Figure 4-Source Data 1/Figure 4C_blot uncropped_a-FLAG.tif
- __MACOSX/Figure 4-Source Data 1/._Figure 4C_blot uncropped_a-FLAG.tif
- Figure 4-Source Data 1/Figure 4C_blot uncropped_a-b-ACT_1.tif
- __MACOSX/Figure 4-Source Data 1/._Figure 4C_blot uncropped_a-b-ACT_1.tif
- Figure 4-Source Data 1/Figure 4C_blot uncropped_a-NSP2_2.tif
- __MACOSX/Figure 4-Source Data 1/._Figure 4C_blot uncropped_a-NSP2_2.tif
