# Supplementary material for: Rapid cloning-free mutagenesis of new SARS-CoV-2 variants using a novel reverse genetics platform
Source: eLife. 2023 Nov 21;12:RP89035. doi: 10.7554/eLife.89035 (PMC10662946; doi:10.7554/eLife.89035)
Supplement: Figure 5—source data 1. [file elife-89035-fig5-data1.zip]

Archive with 13 entries (12 files):
- Figure 5-Source Data 1/
- Figure 5-Source Data 1/._Figure 5B_gel uncropped_2.tif
- Figure 5-Source Data 1/._Figure 5B_gel uncropped_1.tif
- Figure 5-Source Data 1/Figure 5B_gel uncropped_3.tif
- __MACOSX/Figure 5-Source Data 1/._Figure 5B_gel uncropped_3.tif
- Figure 5-Source Data 1/Figure 5-Source Data 1.pdf
- __MACOSX/Figure 5-Source Data 1/._Figure 5-Source Data 1.pdf
- Figure 5-Source Data 1/Figure 5B_gel uncropped_1.tif
- __MACOSX/Figure 5-Source Data 1/._Figure 5B_gel uncropped_1.tif
- Figure 5-Source Data 1/Figure 5B_gel uncropped_2.tif
- __MACOSX/Figure 5-Source Data 1/._Figure 5B_gel uncropped_2.tif
- Figure 5-Source Data 1/._Figure 5B_gel uncropped_3.tif
- Figure 5-Source Data 1/._Figure 5-Source Data 1.pdf
